# Supplementary material for: General acid-mediated aminolactone formation using unactivated alkenes
Source: Chem Sci. 2023 Sep 28;14(39):10806–11. doi: 10.1039/d3sc04073a (PMC10566462; doi:10.1039/d3sc04073a)
Supplement: SC-014-D3SC04073A-s002 [file SC-014-D3SC04073A-s002.cif]

# Electronic Supplementary Material (ESI) for Chemical Science.
# This journal is © The Royal Society of Chemistry 2023

####################################################################### 
# 
# This file contains crystal structure data downloaded from the 
# Cambridge Structural Database (CSD) hosted by the Cambridge 
# Crystallographic Data Centre (CCDC).
# 
# Full information about CCDC data access policies and citation 
# guidelines are available at http://www.ccdc.cam.ac.uk/access/V1 
# 
# Audit and citation data items may have been added by the CCDC. 
# Please retain this information to preserve the provenance of 
# this file and to allow appropriate attribution of the data. 
# 
#######################################################################

data_daju196maj
_database_code_depnum_ccdc_archive 'CCDC 2222954'
loop_
_audit_author_name
_audit_author_address
'Alexander Prado-Roller'
;Institute of Inorganic Chemistry of the University of Vienna
Austria
;
_audit_update_record             
;
2022-11-29 deposited with the CCDC.	2023-09-19 downloaded from the CCDC.
;
_audit_creation_date             2022-11-25
_audit_creation_method           
;
Olex2 1.5
(compiled 2022.04.07 svn.rca3783a0 for OlexSys, GUI svn.r6498)
;
_shelx_SHELXL_version_number     2018/3
_chemical_name_common            ?
_chemical_name_systematic        ?
_chemical_formula_moiety         'C17 H23 N O2'
_chemical_formula_sum            'C17 H23 N O2'
_chemical_formula_weight         273.36
_chemical_melting_point          ?
loop_
_atom_type_symbol
_atom_type_description
_atom_type_scat_dispersion_real
_atom_type_scat_dispersion_imag
_atom_type_scat_source
C C 0.0033 0.0016 'International Tables Vol C Tables 4.2.6.8 and 6.1.1.4'
H H 0.0000 0.0000 'International Tables Vol C Tables 4.2.6.8 and 6.1.1.4'
N N 0.0061 0.0033 'International Tables Vol C Tables 4.2.6.8 and 6.1.1.4'
O O 0.0106 0.0060 'International Tables Vol C Tables 4.2.6.8 and 6.1.1.4'

_shelx_space_group_comment       
;
The symmetry employed for this shelxl refinement is uniquely defined
by the following loop, which should always be used as a source of
symmetry information in preference to the above space-group names.
They are only intended as comments.
;
_space_group_crystal_system      monoclinic
_space_group_IT_number           15
_space_group_name_H-M_alt        'I 1 2/a 1'
_space_group_name_Hall           '-I 2ya'
loop_
_space_group_symop_operation_xyz
'x, y, z'
'-x+1/2, y, -z'
'x+1/2, y+1/2, z+1/2'
'-x+1, y+1/2, -z+1/2'
'-x, -y, -z'
'x-1/2, -y, z'
'-x+1/2, -y+1/2, -z+1/2'
'x, -y+1/2, z+1/2'

_cell_length_a                   14.635(2)
_cell_length_b                   10.097(2)
_cell_length_c                   20.471(3)
_cell_angle_alpha                90
_cell_angle_beta                 103.824(11)
_cell_angle_gamma                90
_cell_volume                     2937.6(8)
_cell_formula_units_Z            8
_cell_measurement_reflns_used    5446
_cell_measurement_temperature    100
_cell_measurement_theta_max      24.74
_cell_measurement_theta_min      2.26
_shelx_estimated_absorpt_T_max   0.972
_shelx_estimated_absorpt_T_min   0.953
_exptl_absorpt_coefficient_mu    0.080
_exptl_absorpt_correction_T_max  0.9930
_exptl_absorpt_correction_T_min  0.6926
_exptl_absorpt_correction_type   multi-scan
_exptl_absorpt_process_details   
;
STOE LANA, absorption correction by scaling of reflection intensities.
J. Koziskova, F. Hahn, J. Richter, J. Kozisek, "Comparison of different
absorption corrections on the model structure of tetrakis(\m~2~-acetato)-
diaqua-di-copper(II)", Acta Chimica Slovaca, vol. 9, no. 2, 2016, pp. 136 - 140.
Afterwards a spherical absorption correction was performed within STOE LANA.
;
_exptl_absorpt_special_details   ?
_exptl_crystal_colour            'clear colourless'
_exptl_crystal_density_diffrn    1.236
_exptl_crystal_density_meas      ?
_exptl_crystal_density_method    'not measured'
_exptl_crystal_description       block
_exptl_crystal_F_000             1184
_exptl_crystal_size_max          0.6
_exptl_crystal_size_mid          0.483
_exptl_crystal_size_min          0.35
_exptl_transmission_factor_max   ?
_exptl_transmission_factor_min   ?
_diffrn_reflns_av_R_equivalents  0.0555
_diffrn_reflns_av_unetI/netI     0.0968
_diffrn_reflns_Laue_measured_fraction_full 0.988
_diffrn_reflns_Laue_measured_fraction_max 0.987
_diffrn_reflns_limit_h_max       17
_diffrn_reflns_limit_h_min       -17
_diffrn_reflns_limit_k_max       12
_diffrn_reflns_limit_k_min       -12
_diffrn_reflns_limit_l_max       24
_diffrn_reflns_limit_l_min       -24
_diffrn_reflns_number            13059
_diffrn_reflns_point_group_measured_fraction_full 0.988
_diffrn_reflns_point_group_measured_fraction_max 0.987
_diffrn_reflns_theta_full        25.242
_diffrn_reflns_theta_max         25.680
_diffrn_reflns_theta_min         2.049
_diffrn_ambient_temperature      100
_diffrn_detector                 'EIGER2 500K'
_diffrn_detector_area_resol_mean 13.33
_diffrn_measured_fraction_theta_full 0.988
_diffrn_measured_fraction_theta_max 0.987
_diffrn_measurement_details      
;
 2445 frames, detector distance = 40 mm
;
_diffrn_measurement_device       'Eulerian 4-circle diffractometer'
_diffrn_measurement_device_type  'STOE STADIVARI'
_diffrn_measurement_method       'rotation method, \w scans'
_diffrn_radiation_collimation    '1.2 0.6 mm diameter'
_diffrn_radiation_monochromator  'Graded multilayer mirror'
_diffrn_radiation_polarisn_norm  270
_diffrn_radiation_probe          x-ray
_diffrn_radiation_type           'Mo K\a'
_diffrn_radiation_wavelength     0.71073
_diffrn_source                   'Axo Mo'
_diffrn_source_current           0.830
_diffrn_source_power             0.050
_diffrn_source_voltage           60
_reflns_Friedel_coverage         0.000
_reflns_Friedel_fraction_full    .
_reflns_Friedel_fraction_max     .
_reflns_number_gt                1290
_reflns_number_total             2744
_reflns_special_details          
;
 Reflections were merged by SHELXL according to the crystal
 class for the calculation of statistics and refinement.
 
 _reflns_Friedel_fraction is defined as the number of unique
 Friedel pairs measured divided by the number that would be
 possible theoretically, ignoring centric projections and
 systematic absences.
;
_reflns_threshold_expression     'I > 2\s(I)'
_computing_cell_refinement       
;
X-Area Recipe 1.36.0.0 (STOE, 2020)
;
_computing_data_collection       
;
X-Area Pilatus3_SV 1.31.170.0 (STOE, 2020)
;
_computing_data_reduction        
;
X-Area Integrate 1.78.3.0 (STOE, 2020)
X-Area LANA 1.83.8.0 (STOE, 2020)
;
_computing_molecular_graphics    'Olex2 1.5 (Dolomanov et al., 2009)'
_computing_publication_material  
;
STOE & Cie GmbH, X-Area, software package for collecting single-crystal or
multi-domain crystal data on STOE area-detector diffractometers, for image 
processing, for the correction and scaling of reflection intensities and 
for outlier rejection, version 1.90, Darmstadt 2020
;
_computing_structure_refinement  'SHELXL 2018/3 (Sheldrick, 2015)'
_computing_structure_solution    'SHELXS  (Sheldrick, 2008)'
_refine_diff_density_max         0.464
_refine_diff_density_min         -0.340
_refine_diff_density_rms         0.086
_refine_ls_extinction_coef       0.0052(19)
_refine_ls_extinction_expression Fc^*^=kFc[1+0.001xFc^2^\l^3^/sin(2\q)]^-1/4^
_refine_ls_extinction_method     'SHELXL-2018/3 (Sheldrick 2018)'
_refine_ls_goodness_of_fit_ref   1.043
_refine_ls_hydrogen_treatment    constr
_refine_ls_matrix_type           full
_refine_ls_number_parameters     232
_refine_ls_number_reflns         2744
_refine_ls_number_restraints     46
_refine_ls_R_factor_all          0.1699
_refine_ls_R_factor_gt           0.0991
_refine_ls_restrained_S_all      1.091
_refine_ls_shift/su_max          0.000
_refine_ls_shift/su_mean         0.000
_refine_ls_structure_factor_coef Fsqd
_refine_ls_weighting_details     
'w=1/[\s^2^(Fo^2^)+(0.1750P)^2^] where P=(Fo^2^+2Fc^2^)/3'
_refine_ls_weighting_scheme      calc
_refine_ls_wR_factor_gt          0.2760
_refine_ls_wR_factor_ref         0.3023
_refine_special_details          ?
_olex2_refinement_description    
;
1. Fixed Uiso
 At 1.2 times of:
  All C(H) groups, All C(H,H) groups
 At 1.5 times of:
  All C(H,H,H) groups
2. Restrained distances
 N1B-C14B \\sim N1A-C14A \\sim N1A-C16A \\sim N1A-C17A \\sim N1B-C17B \\sim
N1B-C16B
 with sigma of 0.02
 C1-C15A \\sim C1-C15B \\sim C14B-C15B \\sim C14A-C15A
 with sigma of 0.02
 O1-C13A \\sim O1-C13B
 with sigma of 0.02
3. Uiso/Uaniso restraints and constraints
Uanis(N1B) \\sim Ueq, Uanis(N1A) \\sim Ueq: with sigma of 0.01 and sigma for
terminal atoms of 0.02
Uanis(C16B) \\sim Ueq, Uanis(C17B) \\sim Ueq: with sigma of 0.01 and sigma for
terminal atoms of 0.02
Uanis(C15B) = Uanis(C15A)
Uanis(O1B) = Uanis(O1A)
Uanis(C13A) = Uanis(C13B)
4. Others
 Sof(O1B)=Sof(N1B)=Sof(C13B)=Sof(C14B)=Sof(H14B)=Sof(C15B)=Sof(H15C)=Sof(H15D)=
 Sof(C16B)=Sof(H16D)=Sof(H16E)=Sof(H16F)=Sof(C17B)=Sof(H17D)=Sof(H17E)=
 Sof(H17F)=1-FVAR(1)
 Sof(O1A)=Sof(N1A)=Sof(C13A)=Sof(C14A)=Sof(H14A)=Sof(C15A)=Sof(H15A)=Sof(H15B)=
 Sof(C16A)=Sof(H16A)=Sof(H16B)=Sof(H16C)=Sof(C17A)=Sof(H17A)=Sof(H17B)=
 Sof(H17C)=FVAR(1)
5.a Ternary CH refined with riding coordinates:
 C4(H4), C14A(H14A), C14B(H14B)
5.b Secondary CH2 refined with riding coordinates:
 C2(H2A,H2B), C3(H3A,H3B), C5(H5A,H5B), C6(H6A,H6B), C15A(H15A,H15B),
 C15B(H15C,H15D)
5.c Aromatic/amide H refined with riding coordinates:
 C8(H8), C9(H9), C10(H10), C11(H11), C12(H12)
5.d Idealised Me refined as rotating group:
 C16A(H16A,H16B,H16C), C17A(H17A,H17B,H17C), C16B(H16D,H16E,H16F), C17B(H17D,
 H17E,H17F)
;
_atom_sites_solution_hydrogens   geom
_atom_sites_solution_primary     direct
_atom_sites_solution_secondary   ?
loop_
_atom_site_label
_atom_site_type_symbol
_atom_site_fract_x
_atom_site_fract_y
_atom_site_fract_z
_atom_site_U_iso_or_equiv
_atom_site_adp_type
_atom_site_occupancy
_atom_site_site_symmetry_order
_atom_site_calc_flag
_atom_site_refinement_flags_posn
_atom_site_refinement_flags_adp
_atom_site_refinement_flags_occupancy
_atom_site_disorder_assembly
_atom_site_disorder_group
O1 O 0.08008(19) 0.6741(3) 0.20371(13) 0.0500(9) Uani 1 1 d D . . . .
C1 C 0.0174(3) 0.7912(4) 0.1997(2) 0.0453(12) Uani 1 1 d D . . . .
C2 C 0.0402(3) 0.8822(5) 0.1478(2) 0.0573(13) Uani 1 1 d . . . . .
H2A H 0.108580 0.900917 0.160255 0.069 Uiso 1 1 calc R U . . .
H2B H 0.006959 0.967137 0.149188 0.069 Uiso 1 1 calc R U . . .
C3 C 0.0146(3) 0.8304(5) 0.0765(2) 0.0585(14) Uani 1 1 d . . . . .
H3A H 0.054118 0.752547 0.072792 0.070 Uiso 1 1 calc R U . . .
H3B H 0.027050 0.899630 0.045498 0.070 Uiso 1 1 calc R U . . .
C4 C -0.0896(3) 0.7910(4) 0.0564(2) 0.0399(11) Uani 1 1 d . . . . .
H4 H -0.128010 0.870865 0.060909 0.048 Uiso 1 1 calc R U . . .
C5 C -0.1062(3) 0.6872(4) 0.10634(18) 0.0395(11) Uani 1 1 d . . . . .
H5A H -0.172983 0.659227 0.094271 0.047 Uiso 1 1 calc R U . . .
H5B H -0.066814 0.608362 0.104145 0.047 Uiso 1 1 calc R U . . .
C6 C -0.0822(3) 0.7422(4) 0.17688(19) 0.0466(12) Uani 1 1 d . . . . .
H6A H -0.125579 0.816196 0.179374 0.056 Uiso 1 1 calc R U . . .
H6B H -0.092691 0.672345 0.208238 0.056 Uiso 1 1 calc R U . . .
C7 C -0.1162(3) 0.7472(5) -0.0159(2) 0.0465(12) Uani 1 1 d . . . . .
C8 C -0.1023(3) 0.6238(5) -0.0368(2) 0.0650(15) Uani 1 1 d . . . . .
H8 H -0.075838 0.558559 -0.004318 0.078 Uiso 1 1 calc R U . . .
C9 C -0.1254(3) 0.5895(7) -0.1043(2) 0.0842(19) Uani 1 1 d . . . . .
H9 H -0.115963 0.501004 -0.116940 0.101 Uiso 1 1 calc R U . . .
C10 C -0.1613(3) 0.6797(8) -0.1526(3) 0.0796(19) Uani 1 1 d . . . . .
H10 H -0.176431 0.655206 -0.198780 0.096 Uiso 1 1 calc R U . . .
C11 C -0.1754(3) 0.8074(7) -0.1338(3) 0.079(2) Uani 1 1 d . . . . .
H11 H -0.201004 0.872064 -0.166813 0.095 Uiso 1 1 calc R U . . .
C12 C -0.1520(3) 0.8411(5) -0.0659(2) 0.0587(14) Uani 1 1 d . . . . .
H12 H -0.160451 0.929860 -0.053120 0.070 Uiso 1 1 calc R U . . .
O1A O 0.1772(9) 0.5787(14) 0.2862(6) 0.073(3) Uani 0.545(7) 1 d . . P A 1
N1A N 0.1299(6) 0.7960(10) 0.3778(4) 0.063(3) Uani 0.545(7) 1 d D U P A 1
C13A C 0.123(2) 0.645(3) 0.2671(10) 0.057(4) Uani 0.545(7) 1 d D . P A 1
C14A C 0.0788(10) 0.7496(9) 0.3124(4) 0.060(3) Uani 0.545(7) 1 d D . P A 1
H14A H 0.020458 0.706857 0.319777 0.072 Uiso 0.545(7) 1 calc R U P A 1
C15A C 0.0452(11) 0.8676(11) 0.2662(5) 0.049(3) Uani 0.545(7) 1 d D . P A 1
H15A H 0.096245 0.932154 0.266528 0.059 Uiso 0.545(7) 1 calc R U P A 1
H15B H -0.009178 0.913075 0.277136 0.059 Uiso 0.545(7) 1 calc R U P A 1
C16A C 0.2225(6) 0.8269(11) 0.3846(5) 0.080(4) Uani 0.545(7) 1 d D . P A 1
H16A H 0.252529 0.841256 0.432219 0.120 Uiso 0.545(7) 1 calc R U P A 1
H16B H 0.227424 0.907770 0.359148 0.120 Uiso 0.545(7) 1 calc R U P A 1
H16C H 0.254076 0.753951 0.367248 0.120 Uiso 0.545(7) 1 calc R U P A 1
C17A C 0.1211(7) 0.6940(12) 0.4229(7) 0.093(5) Uani 0.545(7) 1 d D . P A 1
H17A H 0.143733 0.610619 0.408008 0.139 Uiso 0.545(7) 1 calc R U P A 1
H17B H 0.054905 0.684545 0.424122 0.139 Uiso 0.545(7) 1 calc R U P A 1
H17C H 0.158638 0.716082 0.467983 0.139 Uiso 0.545(7) 1 calc R U P A 1
O1B O 0.2032(12) 0.5580(17) 0.2646(7) 0.073(3) Uani 0.455(7) 1 d . . P A 2
N1B N 0.1463(9) 0.7132(14) 0.3733(5) 0.079(4) Uani 0.455(7) 1 d D U P A 2
C13B C 0.142(3) 0.675(4) 0.2632(12) 0.057(4) Uani 0.455(7) 1 d D . P A 2
C14B C 0.1401(9) 0.7698(15) 0.3063(5) 0.073(4) Uani 0.455(7) 1 d D . P A 2
H14B H 0.188431 0.839928 0.306422 0.088 Uiso 0.455(7) 1 calc R U P A 2
C15B C 0.0391(12) 0.8177(16) 0.2753(6) 0.049(3) Uani 0.455(7) 1 d D . P A 2
H15C H -0.006060 0.769595 0.295700 0.059 Uiso 0.455(7) 1 calc R U P A 2
H15D H 0.033698 0.913583 0.283768 0.059 Uiso 0.455(7) 1 calc R U P A 2
C16B C 0.1341(17) 0.8226(19) 0.4167(9) 0.154(9) Uani 0.455(7) 1 d D U P A 2
H16D H 0.183679 0.888485 0.417958 0.231 Uiso 0.455(7) 1 calc R U P A 2
H16E H 0.138069 0.789308 0.462278 0.231 Uiso 0.455(7) 1 calc R U P A 2
H16F H 0.072465 0.863622 0.399174 0.231 Uiso 0.455(7) 1 calc R U P A 2
C17B C 0.2165(15) 0.634(2) 0.4086(9) 0.199(10) Uani 0.455(7) 1 d D U P A 2
H17D H 0.188854 0.559970 0.428401 0.298 Uiso 0.455(7) 1 calc R U P A 2
H17E H 0.257438 0.685352 0.444544 0.298 Uiso 0.455(7) 1 calc R U P A 2
H17F H 0.253416 0.599048 0.378349 0.298 Uiso 0.455(7) 1 calc R U P A 2

loop_
_atom_site_aniso_label
_atom_site_aniso_U_11
_atom_site_aniso_U_22
_atom_site_aniso_U_33
_atom_site_aniso_U_23
_atom_site_aniso_U_13
_atom_site_aniso_U_12
O1 0.0499(18) 0.069(2) 0.0300(17) 0.0055(14) 0.0079(13) 0.0187(15)
C1 0.042(3) 0.047(3) 0.043(3) -0.013(2) 0.003(2) 0.011(2)
C2 0.050(3) 0.057(3) 0.057(3) 0.002(3) -0.002(2) 0.004(2)
C3 0.043(3) 0.079(3) 0.046(3) 0.018(2) -0.005(2) -0.011(2)
C4 0.037(2) 0.043(3) 0.038(2) 0.0056(19) 0.0052(18) 0.0021(18)
C5 0.030(2) 0.052(3) 0.037(2) -0.011(2) 0.0095(17) 0.0029(18)
C6 0.041(2) 0.062(3) 0.038(2) -0.005(2) 0.0119(18) 0.007(2)
C7 0.027(2) 0.075(3) 0.035(2) 0.008(2) 0.0026(17) 0.011(2)
C8 0.066(3) 0.092(4) 0.034(3) -0.002(3) 0.007(2) 0.042(3)
C9 0.068(4) 0.136(5) 0.046(3) -0.009(3) 0.009(3) 0.047(3)
C10 0.040(3) 0.158(6) 0.039(3) 0.002(4) 0.007(2) 0.011(3)
C11 0.031(3) 0.146(6) 0.057(4) 0.042(4) 0.001(2) -0.027(3)
C12 0.038(3) 0.084(4) 0.051(3) 0.017(3) 0.004(2) -0.019(2)
O1A 0.075(7) 0.067(5) 0.066(8) -0.005(5) -0.005(4) 0.046(4)
N1A 0.073(5) 0.068(6) 0.041(5) -0.011(5) -0.002(4) 0.013(5)
C13A 0.057(12) 0.039(14) 0.059(4) 0.018(4) -0.021(6) -0.037(6)
C14A 0.089(8) 0.060(7) 0.027(5) -0.015(5) 0.005(5) -0.024(6)
C15A 0.066(4) 0.039(9) 0.043(4) -0.007(5) 0.014(3) -0.006(6)
C16A 0.040(6) 0.143(10) 0.057(6) 0.035(6) 0.012(4) 0.004(6)
C17A 0.047(6) 0.103(9) 0.110(10) 0.052(8) -0.017(6) -0.054(6)
O1B 0.075(7) 0.067(5) 0.066(8) -0.005(5) -0.005(4) 0.046(4)
N1B 0.094(7) 0.097(8) 0.040(6) 0.000(6) 0.001(5) 0.062(6)
C13B 0.057(12) 0.039(14) 0.059(4) 0.018(4) -0.021(6) -0.037(6)
C14B 0.042(7) 0.137(13) 0.039(7) -0.034(7) 0.006(6) -0.015(8)
C15B 0.066(4) 0.039(9) 0.043(4) -0.007(5) 0.014(3) -0.006(6)
C16B 0.204(17) 0.189(17) 0.055(10) -0.044(11) 0.004(10) 0.089(13)
C17B 0.242(19) 0.191(16) 0.162(15) -0.072(13) 0.047(14) 0.044(14)

_geom_special_details            
;
 All esds (except the esd in the dihedral angle between two l.s. planes)
 are estimated using the full covariance matrix.  The cell esds are taken
 into account individually in the estimation of esds in distances, angles
 and torsion angles; correlations between esds in cell parameters are only
 used when they are defined by crystal symmetry.  An approximate (isotropic)
 treatment of cell esds is used for estimating esds involving l.s. planes.
;
loop_
_geom_bond_atom_site_label_1
_geom_bond_atom_site_label_2
_geom_bond_distance
_geom_bond_site_symmetry_2
_geom_bond_publ_flag
O1 C1 1.486(5) . ?
O1 C13A 1.331(11) . ?
O1 C13B 1.336(13) . ?
C1 C2 1.501(6) . ?
C1 C6 1.505(6) . ?
C1 C15A 1.532(10) . ?
C1 C15B 1.526(12) . ?
C2 H2A 0.9900 . ?
C2 H2B 0.9900 . ?
C2 C3 1.511(6) . ?
C3 H3A 0.9900 . ?
C3 H3B 0.9900 . ?
C3 C4 1.535(5) . ?
C4 H4 1.0000 . ?
C4 C5 1.524(5) . ?
C4 C7 1.503(6) . ?
C5 H5A 0.9900 . ?
C5 H5B 0.9900 . ?
C5 C6 1.508(5) . ?
C6 H6A 0.9900 . ?
C6 H6B 0.9900 . ?
C7 C8 1.349(6) . ?
C7 C12 1.401(6) . ?
C8 H8 0.9500 . ?
C8 C9 1.386(6) . ?
C9 H9 0.9500 . ?
C9 C10 1.355(8) . ?
C10 H10 0.9500 . ?
C10 C11 1.376(8) . ?
C11 H11 0.9500 . ?
C11 C12 1.392(7) . ?
C12 H12 0.9500 . ?
O1A C13A 1.04(4) . ?
N1A C14A 1.446(10) . ?
N1A C16A 1.366(10) . ?
N1A C17A 1.409(10) . ?
C13A C14A 1.64(5) . ?
C14A H14A 1.0000 . ?
C14A C15A 1.528(11) . ?
C15A H15A 0.9900 . ?
C15A H15B 0.9900 . ?
C16A H16A 0.9800 . ?
C16A H16B 0.9800 . ?
C16A H16C 0.9800 . ?
C17A H17A 0.9800 . ?
C17A H17B 0.9800 . ?
C17A H17C 0.9800 . ?
O1B C13B 1.48(6) . ?
N1B C14B 1.469(12) . ?
N1B C16B 1.455(13) . ?
N1B C17B 1.366(14) . ?
C13B C14B 1.30(5) . ?
C14B H14B 1.0000 . ?
C14B C15B 1.541(14) . ?
C15B H15C 0.9900 . ?
C15B H15D 0.9900 . ?
C16B H16D 0.9800 . ?
C16B H16E 0.9800 . ?
C16B H16F 0.9800 . ?
C17B H17D 0.9800 . ?
C17B H17E 0.9800 . ?
C17B H17F 0.9800 . ?

loop_
_geom_angle_atom_site_label_1
_geom_angle_atom_site_label_2
_geom_angle_atom_site_label_3
_geom_angle
_geom_angle_site_symmetry_1
_geom_angle_site_symmetry_3
_geom_angle_publ_flag
C13A O1 C1 112(2) . . ?
C13B O1 C1 109(2) . . ?
O1 C1 C2 106.7(3) . . ?
O1 C1 C6 107.1(3) . . ?
O1 C1 C15A 108.8(6) . . ?
O1 C1 C15B 96.2(6) . . ?
C2 C1 C6 110.1(3) . . ?
C2 C1 C15A 105.3(6) . . ?
C2 C1 C15B 125.6(7) . . ?
C6 C1 C15A 118.3(7) . . ?
C6 C1 C15B 108.9(8) . . ?
C1 C2 H2A 108.5 . . ?
C1 C2 H2B 108.5 . . ?
C1 C2 C3 115.2(4) . . ?
H2A C2 H2B 107.5 . . ?
C3 C2 H2A 108.5 . . ?
C3 C2 H2B 108.5 . . ?
C2 C3 H3A 109.5 . . ?
C2 C3 H3B 109.5 . . ?
C2 C3 C4 110.5(4) . . ?
H3A C3 H3B 108.1 . . ?
C4 C3 H3A 109.5 . . ?
C4 C3 H3B 109.5 . . ?
C3 C4 H4 108.0 . . ?
C5 C4 C3 107.8(3) . . ?
C5 C4 H4 108.0 . . ?
C7 C4 C3 110.3(3) . . ?
C7 C4 H4 108.0 . . ?
C7 C4 C5 114.4(3) . . ?
C4 C5 H5A 109.5 . . ?
C4 C5 H5B 109.5 . . ?
H5A C5 H5B 108.1 . . ?
C6 C5 C4 110.6(3) . . ?
C6 C5 H5A 109.5 . . ?
C6 C5 H5B 109.5 . . ?
C1 C6 C5 113.9(3) . . ?
C1 C6 H6A 108.8 . . ?
C1 C6 H6B 108.8 . . ?
C5 C6 H6A 108.8 . . ?
C5 C6 H6B 108.8 . . ?
H6A C6 H6B 107.7 . . ?
C8 C7 C4 124.1(4) . . ?
C8 C7 C12 116.9(4) . . ?
C12 C7 C4 118.9(4) . . ?
C7 C8 H8 119.1 . . ?
C7 C8 C9 121.8(5) . . ?
C9 C8 H8 119.1 . . ?
C8 C9 H9 119.3 . . ?
C10 C9 C8 121.4(6) . . ?
C10 C9 H9 119.3 . . ?
C9 C10 H10 120.6 . . ?
C9 C10 C11 118.9(5) . . ?
C11 C10 H10 120.6 . . ?
C10 C11 H11 120.3 . . ?
C10 C11 C12 119.4(5) . . ?
C12 C11 H11 120.3 . . ?
C7 C12 H12 119.2 . . ?
C11 C12 C7 121.6(5) . . ?
C11 C12 H12 119.2 . . ?
C16A N1A C14A 116.7(10) . . ?
C16A N1A C17A 110.1(8) . . ?
C17A N1A C14A 105.2(9) . . ?
O1 C13A C14A 105(3) . . ?
O1A C13A O1 130(4) . . ?
O1A C13A C14A 124.8(17) . . ?
N1A C14A C13A 123.3(11) . . ?
N1A C14A H14A 105.7 . . ?
N1A C14A C15A 109.9(8) . . ?
C13A C14A H14A 105.7 . . ?
C15A C14A C13A 105.4(9) . . ?
C15A C14A H14A 105.7 . . ?
C1 C15A H15A 112.2 . . ?
C1 C15A H15B 112.2 . . ?
C14A C15A C1 97.7(7) . . ?
C14A C15A H15A 112.2 . . ?
C14A C15A H15B 112.2 . . ?
H15A C15A H15B 109.8 . . ?
N1A C16A H16A 109.5 . . ?
N1A C16A H16B 109.5 . . ?
N1A C16A H16C 109.5 . . ?
H16A C16A H16B 109.5 . . ?
H16A C16A H16C 109.5 . . ?
H16B C16A H16C 109.5 . . ?
N1A C17A H17A 109.5 . . ?
N1A C17A H17B 109.5 . . ?
N1A C17A H17C 109.5 . . ?
H17A C17A H17B 109.5 . . ?
H17A C17A H17C 109.5 . . ?
H17B C17A H17C 109.5 . . ?
C16B N1B C14B 106.6(15) . . ?
C17B N1B C14B 126.4(14) . . ?
C17B N1B C16B 107.9(12) . . ?
O1 C13B O1B 107(3) . . ?
C14B C13B O1 120(4) . . ?
C14B C13B O1B 133.3(14) . . ?
N1B C14B H14B 112.8 . . ?
N1B C14B C15B 110.2(11) . . ?
C13B C14B N1B 110.0(14) . . ?
C13B C14B H14B 112.8 . . ?
C13B C14B C15B 97.4(18) . . ?
C15B C14B H14B 112.8 . . ?
C1 C15B C14B 108.0(11) . . ?
C1 C15B H15C 110.1 . . ?
C1 C15B H15D 110.1 . . ?
C14B C15B H15C 110.1 . . ?
C14B C15B H15D 110.1 . . ?
H15C C15B H15D 108.4 . . ?
N1B C16B H16D 109.5 . . ?
N1B C16B H16E 109.5 . . ?
N1B C16B H16F 109.5 . . ?
H16D C16B H16E 109.5 . . ?
H16D C16B H16F 109.5 . . ?
H16E C16B H16F 109.5 . . ?
N1B C17B H17D 109.5 . . ?
N1B C17B H17E 109.5 . . ?
N1B C17B H17F 109.5 . . ?
H17D C17B H17E 109.5 . . ?
H17D C17B H17F 109.5 . . ?
H17E C17B H17F 109.5 . . ?

loop_
_geom_torsion_atom_site_label_1
_geom_torsion_atom_site_label_2
_geom_torsion_atom_site_label_3
_geom_torsion_atom_site_label_4
_geom_torsion
_geom_torsion_site_symmetry_1
_geom_torsion_site_symmetry_2
_geom_torsion_site_symmetry_3
_geom_torsion_site_symmetry_4
_geom_torsion_publ_flag
O1 C1 C2 C3 67.1(4) . . . . ?
O1 C1 C6 C5 -65.6(4) . . . . ?
O1 C1 C15A C14A -31.4(12) . . . . ?
O1 C1 C15B C14B 29.3(12) . . . . ?
O1 C13A C14A N1A -151.2(10) . . . . ?
O1 C13A C14A C15A -24.2(14) . . . . ?
O1 C13B C14B N1B 132.8(18) . . . . ?
O1 C13B C14B C15B 18(3) . . . . ?
C1 O1 C13A O1A -169.9(18) . . . . ?
C1 O1 C13A C14A 3.7(12) . . . . ?
C1 O1 C13B O1B -179.7(13) . . . . ?
C1 O1 C13B C14B 0(3) . . . . ?
C1 C2 C3 C4 54.4(5) . . . . ?
C2 C1 C6 C5 50.0(5) . . . . ?
C2 C1 C15A C14A -145.4(9) . . . . ?
C2 C1 C15B C14B -86.3(13) . . . . ?
C2 C3 C4 C5 -57.8(4) . . . . ?
C2 C3 C4 C7 176.6(4) . . . . ?
C3 C4 C5 C6 59.7(4) . . . . ?
C3 C4 C7 C8 83.7(5) . . . . ?
C3 C4 C7 C12 -91.9(4) . . . . ?
C4 C5 C6 C1 -57.7(5) . . . . ?
C4 C7 C8 C9 -178.0(4) . . . . ?
C4 C7 C12 C11 178.3(4) . . . . ?
C5 C4 C7 C8 -38.0(5) . . . . ?
C5 C4 C7 C12 146.4(4) . . . . ?
C6 C1 C2 C3 -48.8(5) . . . . ?
C6 C1 C15A C14A 91.1(11) . . . . ?
C6 C1 C15B C14B 139.9(11) . . . . ?
C7 C4 C5 C6 -177.2(3) . . . . ?
C7 C8 C9 C10 1.5(8) . . . . ?
C8 C7 C12 C11 2.3(6) . . . . ?
C8 C9 C10 C11 -0.5(8) . . . . ?
C9 C10 C11 C12 0.5(8) . . . . ?
C10 C11 C12 C7 -1.5(7) . . . . ?
C12 C7 C8 C9 -2.3(7) . . . . ?
O1A C13A C14A N1A 23(2) . . . . ?
O1A C13A C14A C15A 149.8(19) . . . . ?
N1A C14A C15A C1 166.9(9) . . . . ?
C13A O1 C1 C2 131.4(9) . . . . ?
C13A O1 C1 C6 -110.7(9) . . . . ?
C13A O1 C1 C15A 18.3(11) . . . . ?
C13A C14A C15A C1 32.2(13) . . . . ?
C15A C1 C2 C3 -177.4(7) . . . . ?
C15A C1 C6 C5 171.0(6) . . . . ?
C16A N1A C14A C13A 42.1(15) . . . . ?
C16A N1A C14A C15A -82.9(15) . . . . ?
C17A N1A C14A C13A -80.3(14) . . . . ?
C17A N1A C14A C15A 154.7(12) . . . . ?
O1B C13B C14B N1B -47(4) . . . . ?
O1B C13B C14B C15B -162(3) . . . . ?
N1B C14B C15B C1 -144.1(11) . . . . ?
C13B O1 C1 C2 111.2(13) . . . . ?
C13B O1 C1 C6 -130.9(13) . . . . ?
C13B O1 C1 C15B -18.9(15) . . . . ?
C13B C14B C15B C1 -29.6(17) . . . . ?
C15B C1 C2 C3 177.8(9) . . . . ?
C15B C1 C6 C5 -168.6(7) . . . . ?
C16B N1B C14B C13B -175(2) . . . . ?
C16B N1B C14B C15B -68.4(17) . . . . ?
C17B N1B C14B C13B 57(3) . . . . ?
C17B N1B C14B C15B 163.3(17) . . . . ?

_shelx_res_file                  
;
TITL DaJu196Maj in I2/a #15
    daju196maj.res
    created by SHELXL-2018/3 at 12:06:45 on 25-Nov-2022
REM reset to I2/a #15
CELL 0.71073 14.6354 10.0974 20.4715 90 103.824 90
ZERR 8 0.0021 0.002 0.003 0 0.011 0
LATT 2
SYMM 0.5-X,+Y,-Z
SFAC C H N O
UNIT 136 184 8 16
SADI N1B C14B N1A C14A N1A C16A N1A C17A N1B C17B N1B C16B
SADI C1 C15A C1 C15B C14B C15B C14A C15A
SADI O1 C13A O1 C13B
EADP C15B C15A
EADP O1B O1A
EADP C13A C13B
ISOR 0.01 0.02 N1B N1A
ISOR 0.01 0.02 C16B C17B

L.S. 20
PLAN  3
SIZE 0.35 0.483 0.6
TEMP -173
CONF
BOND
MORE -1
BOND $H
fmap 2
acta
SHEL 999 0.82
OMIT 4 1 1
REM <olex2.extras>
REM <HklSrc "%.\\DaJu196Maj.hkl">
REM </olex2.extras>

WGHT    0.175000
EXTI    0.005203
FVAR       0.26393   0.54517
O1    4    0.080080    0.674104    0.203712    11.00000    0.04987    0.06917 =
         0.03001    0.00552    0.00789    0.01871
C1    1    0.017443    0.791171    0.199734    11.00000    0.04187    0.04741 =
         0.04271   -0.01330    0.00257    0.01145
C2    1    0.040211    0.882175    0.147824    11.00000    0.04955    0.05737 =
         0.05749    0.00182   -0.00220    0.00445
AFIX  23
H2A   2    0.108580    0.900917    0.160255    11.00000   -1.20000
H2B   2    0.006959    0.967137    0.149188    11.00000   -1.20000
AFIX   0
C3    1    0.014592    0.830435    0.076521    11.00000    0.04294    0.07888 =
         0.04605    0.01807   -0.00464   -0.01132
AFIX  23
H3A   2    0.054118    0.752547    0.072792    11.00000   -1.20000
H3B   2    0.027050    0.899630    0.045498    11.00000   -1.20000
AFIX   0
C4    1   -0.089641    0.790951    0.056372    11.00000    0.03650    0.04333 =
         0.03801    0.00562    0.00519    0.00211
AFIX  13
H4    2   -0.128010    0.870865    0.060909    11.00000   -1.20000
AFIX   0
C5    1   -0.106216    0.687165    0.106341    11.00000    0.02992    0.05240 =
         0.03692   -0.01104    0.00948    0.00288
AFIX  23
H5A   2   -0.172983    0.659227    0.094271    11.00000   -1.20000
H5B   2   -0.066814    0.608362    0.104145    11.00000   -1.20000
AFIX   0
C6    1   -0.082183    0.742176    0.176880    11.00000    0.04064    0.06245 =
         0.03785   -0.00485    0.01188    0.00727
AFIX  23
H6A   2   -0.125579    0.816196    0.179374    11.00000   -1.20000
H6B   2   -0.092691    0.672345    0.208238    11.00000   -1.20000
AFIX   0
C7    1   -0.116164    0.747249   -0.015888    11.00000    0.02689    0.07481 =
         0.03521    0.00766    0.00257    0.01056
C8    1   -0.102253    0.623816   -0.036781    11.00000    0.06611    0.09220 =
         0.03394   -0.00195    0.00655    0.04200
AFIX  43
H8    2   -0.075838    0.558559   -0.004318    11.00000   -1.20000
AFIX   0
C9    1   -0.125426    0.589541   -0.104299    11.00000    0.06794    0.13642 =
         0.04606   -0.00909    0.00930    0.04718
AFIX  43
H9    2   -0.115963    0.501004   -0.116940    11.00000   -1.20000
AFIX   0
C10   1   -0.161302    0.679735   -0.152643    11.00000    0.04037    0.15795 =
         0.03948    0.00221    0.00744    0.01120
AFIX  43
H10   2   -0.176431    0.655206   -0.198780    11.00000   -1.20000
AFIX   0
C11   1   -0.175441    0.807416   -0.133779    11.00000    0.03072    0.14559 =
         0.05654    0.04221    0.00087   -0.02677
AFIX  43
H11   2   -0.201004    0.872064   -0.166813    11.00000   -1.20000
AFIX   0
C12   1   -0.151978    0.841091   -0.065881    11.00000    0.03819    0.08436 =
         0.05052    0.01685    0.00437   -0.01860
AFIX  43
H12   2   -0.160451    0.929860   -0.053120    11.00000   -1.20000
AFIX   0
PART 1
O1A   4    0.177192    0.578688    0.286186    21.00000    0.07532    0.06655 =
         0.06622   -0.00476   -0.00542    0.04587
N1A   3    0.129860    0.795978    0.377766    21.00000    0.07350    0.06792 =
         0.04071   -0.01144   -0.00166    0.01312
C13A  1    0.122572    0.644829    0.267055    21.00000    0.05676    0.03906 =
         0.05909    0.01796   -0.02064   -0.03652
C14A  1    0.078784    0.749638    0.312379    21.00000    0.08923    0.05981 =
         0.02666   -0.01461    0.00461   -0.02362
AFIX  13
H14A  2    0.020458    0.706857    0.319777    21.00000   -1.20000
AFIX   0
C15A  1    0.045203    0.867615    0.266160    21.00000    0.06637    0.03864 =
         0.04322   -0.00673    0.01360   -0.00580
AFIX  23
H15A  2    0.096245    0.932154    0.266528    21.00000   -1.20000
H15B  2   -0.009178    0.913075    0.277136    21.00000   -1.20000
AFIX   0
C16A  1    0.222516    0.826925    0.384576    21.00000    0.04002    0.14269 =
         0.05715    0.03452    0.01228    0.00430
AFIX 137
H16A  2    0.252529    0.841256    0.432219    21.00000   -1.50000
H16B  2    0.227424    0.907770    0.359148    21.00000   -1.50000
H16C  2    0.254076    0.753951    0.367248    21.00000   -1.50000
AFIX   0
C17A  1    0.121118    0.694042    0.422908    21.00000    0.04746    0.10281 =
         0.11007    0.05230   -0.01675   -0.05449
AFIX 137
H17A  2    0.143733    0.610619    0.408008    21.00000   -1.50000
H17B  2    0.054905    0.684545    0.424122    21.00000   -1.50000
H17C  2    0.158638    0.716082    0.467983    21.00000   -1.50000
AFIX   0
PART 2
O1B   4    0.203159    0.557977    0.264599   -21.00000    0.07532    0.06655 =
         0.06622   -0.00476   -0.00542    0.04587
N1B   3    0.146298    0.713196    0.373279   -21.00000    0.09404    0.09681 =
         0.03980    0.00006    0.00108    0.06153
C13B  1    0.142425    0.675449    0.263204   -21.00000    0.05676    0.03906 =
         0.05909    0.01796   -0.02064   -0.03652
C14B  1    0.140129    0.769809    0.306271   -21.00000    0.04196    0.13720 =
         0.03892   -0.03431    0.00556   -0.01490
AFIX  13
H14B  2    0.188431    0.839928    0.306422   -21.00000   -1.20000
AFIX   0
C15B  1    0.039108    0.817718    0.275271   -21.00000    0.06637    0.03864 =
         0.04322   -0.00673    0.01360   -0.00580
AFIX  23
H15C  2   -0.006060    0.769595    0.295700   -21.00000   -1.20000
H15D  2    0.033698    0.913583    0.283768   -21.00000   -1.20000
AFIX   0
C16B  1    0.134134    0.822586    0.416720   -21.00000    0.20386    0.18872 =
         0.05541   -0.04397    0.00433    0.08912
AFIX 137
H16D  2    0.183679    0.888485    0.417958   -21.00000   -1.50000
H16E  2    0.138069    0.789308    0.462278   -21.00000   -1.50000
H16F  2    0.072465    0.863622    0.399174   -21.00000   -1.50000
AFIX   0
C17B  1    0.216459    0.633780    0.408642   -21.00000    0.24198    0.19082 =
         0.16207   -0.07242    0.04690    0.04375
AFIX 137
H17D  2    0.188854    0.559970    0.428401   -21.00000   -1.50000
H17E  2    0.257438    0.685352    0.444544   -21.00000   -1.50000
H17F  2    0.253416    0.599048    0.378349   -21.00000   -1.50000
AFIX   0
HKLF 4


REM  DaJu196Maj in I2/a #15
REM wR2 = 0.3023, GooF = S = 1.043, Restrained GooF = 1.091 for all data
REM R1 = 0.0991 for 1290 Fo > 4sig(Fo) and 0.1699 for all 2744 data
REM 232 parameters refined using 46 restraints

END

WGHT      0.1749      0.0000

REM Highest difference peak  0.464,  deepest hole -0.340,  1-sigma level  0.086
Q1    1   0.2027  0.7484  0.3663  11.00000  0.05    0.46
Q2    1   0.2568  0.7844  0.4142  11.00000  0.05    0.40
Q3    1   0.2368  0.6654  0.4048  11.00000  0.05    0.37
;
_shelx_res_checksum              29853
_olex2_submission_special_instructions 'No special instructions were received'
